# Supplementary material for: Mechanism of Action of 2-Aminobenzamide HDAC Inhibitors in Reversing Gene Silencing in Friedreich’s Ataxia
Source: Front Neurol. 2015 Mar 5;6:44. doi: 10.3389/fneur.2015.00044 (PMC4350406; doi:10.3389/fneur.2015.00044)
Supplement: Supplementary file 1 [file Presentation_1.ZIP]

Archive with 3 entries (3 files):
- presentation 1/Supplementary Figures 1-3.PDF
- presentation 1/Supplementary Table 1.XLSX
- presentation 1/Supplementary Table 2.XLSX
