# Supplementary material for: Mechanism of Action of 2-Aminobenzamide HDAC Inhibitors in Reversing Gene Silencing in Friedreich’s Ataxia
Source: Front Neurol. 2015 Mar 5;6:44. doi: 10.3389/fneur.2015.00044 (PMC4350406; doi:10.3389/fneur.2015.00044)
Supplement: Supplementary file 1 [file Presentation_1.ZIP › presentation 1/Supplementary Table 1.XLSX]

## Sheet: Upregulated
Gene symbol	Gene Name
Slc35f2	solute carrier family 35, member F2
PRDX1	peroxiredoxin 1
SELV	selenoprotein V
Slc35f4	solute carrier family 35, member F4
bchE	butyrylcholinesterase
Prx	periaxin
cdkn2b	cyclin-dependent kinase inhibitor 2B (p15, inhibits CDK4)
PRIC285	peroxisomal proliferator-activated receptor A interacting complex 285
SLC25A19	solute carrier family 25 (mitochondrial thiamine pyrophosphate carrier), member 19
irak3	interleukin-1 receptor-associated kinase 3
ARHGEF6	Rac/Cdc42 guanine nucleotide exchange factor (GEF) 6
cyb5a	cytochrome b5 type A (microsomal)
Fam102b	family with sequence similarity 102, member B
rab31	RAB31, member RAS oncogene family
KIAA0319	KIAA0319
ABCG4	ATP-binding cassette, sub-family G (WHITE), member 4
Snca	synuclein, alpha (non A4 component of amyloid precursor)
atg10	ATG10 autophagy related 10 homolog (S. cerevisiae)
matK	megakaryocyte-associated tyrosine kinase
TPD52L1	tumor protein D52-like 1
aldoc	aldolase C, fructose-bisphosphate
adk	adenosine kinase
VWA1	von Willebrand factor A domain containing 1
dyrk3	dual-specificity tyrosine-(Y)-phosphorylation regulated kinase 3
HSPA8	heat shock 70kDa protein 8
Matn2	matrilin 2
DSCR3	Down syndrome critical region gene 3
C11orf75	hypothetical LOC728675; chromosome 11 open reading frame 75
LOC728675	hypothetical LOC728675; chromosome 11 open reading frame 75
Sipa1	signal-induced proliferation-associated 1
LOC400750	hypothetical gene supported by AF216292; NM_005347; heat shock 70kDa protein 5 (glucose-regulated protein, 78kDa)
HSPA5	hypothetical gene supported by AF216292; NM_005347; heat shock 70kDa protein 5 (glucose-regulated protein, 78kDa)
Ngef	neuronal guanine nucleotide exchange factor
ZC3HAV1	zinc finger CCCH-type, antiviral 1
ctbs	chitobiase, di-N-acetyl-
TMEM60	transmembrane protein 60
SLC2A3	solute carrier family 2 (facilitated glucose transporter), member 3
ANKRD57	ankyrin repeat domain 57
XPNPEP1	X-prolyl aminopeptidase (aminopeptidase P) 1, soluble
LGMN	legumain
RINL	Ras and Rab interactor-like
actn1	actinin, alpha 1
TBCE	tubulin folding cofactor E
ITGA3	integrin, alpha 3 (antigen CD49C, alpha 3 subunit of VLA-3 receptor)
mbtd1	mbt domain containing 1
2018-09-05	septin 4
PTGR1	prostaglandin reductase 1
PRDX1	peroxiredoxin 1
NDST4	N-deacetylase/N-sulfotransferase (heparan glucosaminyl) 4
GYG1	glycogenin 1
PIK3CD	phosphoinositide-3-kinase, catalytic, delta polypeptide
SMAD9	SMAD family member 9
IMPA1	inositol(myo)-1(or 4)-monophosphatase 1
trh	thyrotropin-releasing hormone
C1orf66	chromosome 1 open reading frame 66
Galr2	galanin receptor 2
SEMA6A	sema domain, transmembrane domain (TM), and cytoplasmic domain, (semaphorin) 6A
MAP4K2	mitogen-activated protein kinase kinase kinase kinase 2
dusp5	dual specificity phosphatase 5
MAN1C1	mannosidase, alpha, class 1C, member 1
FBLN2	fibulin 2
Plekhg4	pleckstrin homology domain containing, family G (with RhoGef domain) member 4
ST6GALNAC3	ST6 (alpha-N-acetyl-neuraminyl-2,3-beta-galactosyl-1,3)-N-acetylgalactosaminide alpha-2,6-sialyltransferase 3
RASSF7	Ras association (RalGDS/AF-6) domain family (N-terminal) member 7
HOOK2	hook homolog 2 (Drosophila)
HLA-H	major histocompatibility complex, class I, H (pseudogene)
SUN1	unc-84 homolog A (C. elegans)
PDGFD	platelet derived growth factor D
Mlxipl	MLX interacting protein-like
Sh3kbp1	SH3-domain kinase binding protein 1
RASL12	RAS-like, family 12
Klhl8	kelch-like 8 (Drosophila)
IRX6	iroquois homeobox 6
Gpr4	G protein-coupled receptor 4
C11orf9	chromosome 11 open reading frame 9
HBQ1	hemoglobin, theta 1
cdkn2b	cyclin-dependent kinase inhibitor 2B (p15, inhibits CDK4)
PYGL	phosphorylase, glycogen, liver
TMEM22	transmembrane protein 22
LOC650638	similar to signal recognition particle 54kDa; signal recognition particle 54kDa
srp54	similar to signal recognition particle 54kDa; signal recognition particle 54kDa
akr1c3	aldo-keto reductase family 1, member C3 (3-alpha hydroxysteroid dehydrogenase, type II)
Maff	v-maf musculoaponeurotic fibrosarcoma oncogene homolog F (avian)
ATP8B3	ATPase, class I, type 8B, member 3
tdrd7	tudor domain containing 7
hmox1	heme oxygenase (decycling) 1
TP53I13	tumor protein p53 inducible protein 13
Ppfia4	protein tyrosine phosphatase, receptor type, f polypeptide (PTPRF), interacting protein (liprin), alpha 4
c6orf192	chromosome 6 open reading frame 192
TCEAL2	transcription elongation factor A (SII)-like 2
CNN1	calponin 1, basic, smooth muscle
KCNJ4	potassium inwardly-rectifying channel, subfamily J, member 4
LRAT	lecithin retinol acyltransferase (phosphatidylcholine--retinol O-acyltransferase)
CALCRL	calcitonin receptor-like
MAOA	monoamine oxidase A
RASD2	RASD family, member 2
POLR1D	polymerase (RNA) I polypeptide D, 16kDa
IGSF1	immunoglobulin superfamily, member 1
Fbxl2	F-box and leucine-rich repeat protein 2
SPATA20	spermatogenesis associated 20
Zfpm2	zinc finger protein, multitype 2
wfs1	Wolfram syndrome 1 (wolframin)
EEF1A2	eukaryotic translation elongation factor 1 alpha 2
PLEKHH2	pleckstrin homology domain containing, family H (with MyTH4 domain) member 2
ZNF607	zinc finger protein 607
Hsp90b1	heat shock protein 90kDa beta (Grp94), member 1
Jun	jun oncogene
STARD13	StAR-related lipid transfer (START) domain containing 13
b4galt4	UDP-Gal:betaGlcNAc beta 1,4- galactosyltransferase, polypeptide 4
SH2B3	SH2B adaptor protein 3
TACC1	transforming, acidic coiled-coil containing protein 1
PLS3	plastin 3 (T isoform)
HES2	hairy and enhancer of split 2 (Drosophila)
vcl	vinculin
SNCB	synuclein, beta
Cps1	carbamoyl-phosphate synthetase 1, mitochondrial
HRK	harakiri, BCL2 interacting protein (contains only BH3 domain)
TMEM151A	transmembrane protein 151A
Dhrs2	dehydrogenase/reductase (SDR family) member 2
CD9	CD9 molecule
Klhl8	kelch-like 8 (Drosophila)
Fgf11	fibroblast growth factor 11
LEPREL1	leprecan-like 1
lamp2	lysosomal-associated membrane protein 2
SETD3	SET domain containing 3
IQGAP2	IQ motif containing GTPase activating protein 2
pstpip2	proline-serine-threonine phosphatase interacting protein 2
Chst7	carbohydrate (N-acetylglucosamine 6-O) sulfotransferase 7
COL9A2	collagen, type IX, alpha 2
gstm1	glutathione S-transferase mu 1
LOC344593	protein tyrosine phosphatase, non-receptor type 11; similar to protein tyrosine phosphatase, non-receptor type 11
LOC442113	protein tyrosine phosphatase, non-receptor type 11; similar to protein tyrosine phosphatase, non-receptor type 11
PTPN11	protein tyrosine phosphatase, non-receptor type 11; similar to protein tyrosine phosphatase, non-receptor type 11
KCNG1	potassium voltage-gated channel, subfamily G, member 1
GADD45A	growth arrest and DNA-damage-inducible, alpha
TBCE	tubulin folding cofactor E
NRGN	neurogranin (protein kinase C substrate, RC3)
VAT1L	vesicle amine transport protein 1 homolog (T. californica)-like
TIPARP	TCDD-inducible poly(ADP-ribose) polymerase
OXCT2	3-oxoacid CoA transferase 2
C17orf95	chromosome 17 open reading frame 95
Grb14	growth factor receptor-bound protein 14
TPST2	tyrosylprotein sulfotransferase 2
EML3	echinoderm microtubule associated protein like 3
CLYBL	citrate lyase beta like
Rab23	RAB23, member RAS oncogene family
NCALD	neurocalcin delta
Galntl4	UDP-N-acetyl-alpha-D-galactosamine:polypeptide N-acetylgalactosaminyltransferase-like 4
MBLAC2	metallo-beta-lactamase domain containing 2
scg2	secretogranin II (chromogranin C)
ostf1	osteoclast stimulating factor 1
Gabrd	gamma-aminobutyric acid (GABA) A receptor, delta
c19orf66	chromosome 19 open reading frame 66
LDB2	LIM domain binding 2
PLLP	plasma membrane proteolipid (plasmolipin)
lpin1	lipin 1
MT1A	metallothionein 1A
SLC7A10	solute carrier family 7, (neutral amino acid transporter, y+ system) member 10
pth2	parathyroid hormone 2
MAL	mal, T-cell differentiation protein
C2orf15	chromosome 2 open reading frame 15
SIGIRR	single immunoglobulin and toll-interleukin 1 receptor (TIR) domain
GIPC1	GIPC PDZ domain containing family, member 1
Efhd2	EF-hand domain family, member D2
ARHGEF3	Rho guanine nucleotide exchange factor (GEF) 3
C8orf4	chromosome 8 open reading frame 4
Rnf170	ring finger protein 170
ANGPTL4	angiopoietin-like 4
Gmds	GDP-mannose 4,6-dehydratase
KCTD21	potassium channel tetramerisation domain containing 21
Flt4	fms-related tyrosine kinase 4
LOC143666	hypothetical protein LOC143666
CA4	carbonic anhydrase IV
PGF	placental growth factor
tspan9	tetraspanin 9
SLC29A4	solute carrier family 29 (nucleoside transporters), member 4; similar to solute carrier family 29 (nucleoside transporters), member 4
LOC402509	solute carrier family 29 (nucleoside transporters), member 4; similar to solute carrier family 29 (nucleoside transporters), member 4
LOC100132308	solute carrier family 29 (nucleoside transporters), member 4; similar to solute carrier family 29 (nucleoside transporters), member 4
COQ3	coenzyme Q3 homolog, methyltransferase (S. cerevisiae)
DSCR6	Down syndrome critical region gene 6
gem	GTP binding protein overexpressed in skeletal muscle
Gemin8	gem (nuclear organelle) associated protein 8
PCNXL2	pecanex-like 2 (Drosophila)
RWDD2A	RWD domain containing 2A
F2R	coagulation factor II (thrombin) receptor
MT1H	metallothionein 1H
Bcl6b	B-cell CLL/lymphoma 6, member B (zinc finger protein)
aldh3a2	aldehyde dehydrogenase 3 family, member A2
CYP2U1	cytochrome P450, family 2, subfamily U, polypeptide 1
Fstl5	follistatin-like 5
CCDC148	coiled-coil domain containing 148
pnp	nucleoside phosphorylase
SEC22A	SEC22 vesicle trafficking protein homolog A (S. cerevisiae)
Necab2	N-terminal EF-hand calcium binding protein 2
HAND1	heart and neural crest derivatives expressed 1
NOXA1	NADPH oxidase activator 1
CA13	carbonic anhydrase XIII
CSNK1D	casein kinase 1, delta
dhdh	dihydrodiol dehydrogenase (dimeric)
NFE2L3	nuclear factor (erythroid-derived 2)-like 3
CHST12	carbohydrate (chondroitin 4) sulfotransferase 12
FKBP7	FK506 binding protein 7
PRR13	proline rich 13
hpcal1	hippocalcin-like 1
Snca	synuclein, alpha (non A4 component of amyloid precursor)
RRAS2	related RAS viral (r-ras) oncogene homolog 2; similar to related RAS viral (r-ras) oncogene homolog 2
LOC100133211	related RAS viral (r-ras) oncogene homolog 2; similar to related RAS viral (r-ras) oncogene homolog 2
PDK4	pyruvate dehydrogenase kinase, isozyme 4
MT1L	metallothionein 1L (gene/pseudogene); metallothionein 1E; metallothionein 1 pseudogene 3; metallothionein 1J (pseudogene)
MT1E	metallothionein 1L (gene/pseudogene); metallothionein 1E; metallothionein 1 pseudogene 3; metallothionein 1J (pseudogene)
MT1JP	metallothionein 1L (gene/pseudogene); metallothionein 1E; metallothionein 1 pseudogene 3; metallothionein 1J (pseudogene)
MT1P3	metallothionein 1L (gene/pseudogene); metallothionein 1E; metallothionein 1 pseudogene 3; metallothionein 1J (pseudogene)
RPL36P5	ribosomal protein L36 pseudogene 5
irak3	interleukin-1 receptor-associated kinase 3
Echdc2	enoyl Coenzyme A hydratase domain containing 2
BATF3	basic leucine zipper transcription factor, ATF-like 3
cfd	complement factor D (adipsin)
GRK5	G protein-coupled receptor kinase 5
fgf12	fibroblast growth factor 12
Kiss1r	KISS1 receptor
RPP25	ribonuclease P/MRP 25kDa subunit
FOXP2	forkhead box P2
top1mt	topoisomerase (DNA) I, mitochondrial
NUDT14	nudix (nucleoside diphosphate linked moiety X)-type motif 14
Kcnh4	potassium voltage-gated channel, subfamily H (eag-related), member 4
NECAB1	N-terminal EF-hand calcium binding protein 1
Ier3	immediate early response 3
lhx6	LIM homeobox 6
Syt1	synaptotagmin I
gas6	similar to growth arrest-specific 6; growth arrest-specific 6
LOC732446	similar to growth arrest-specific 6; growth arrest-specific 6
CD2AP	CD2-associated protein
Syt11	synaptotagmin XI
Acrv1	acrosomal vesicle protein 1
stx2	syntaxin 2
Lyl1	lymphoblastic leukemia derived sequence 1
ISG15	ISG15 ubiquitin-like modifier
SDF2L1	stromal cell-derived factor 2-like 1
MMP11	matrix metallopeptidase 11 (stromelysin 3)
Acn9	ACN9 homolog (S. cerevisiae)
FLJ46906	hypothetical protein LOC441172
HBEGF	heparin-binding EGF-like growth factor
Lrrc20	leucine rich repeat containing 20
IER5	immediate early response 5
ANKDD1A	ankyrin repeat and death domain containing 1A
ZFP36	zinc finger protein 36, C3H type, homolog (mouse)
Hexb	hexosaminidase B (beta polypeptide)
Ccs	copper chaperone for superoxide dismutase
GLRB	glycine receptor, beta
CISD1	CDGSH iron sulfur domain 1
Ppp1r1c	protein phosphatase 1, regulatory (inhibitor) subunit 1C
CISD1	CDGSH iron sulfur domain 1
CYP2U1	cytochrome P450, family 2, subfamily U, polypeptide 1
Hddc3	HD domain containing 3
Dock6	dedicator of cytokinesis 6
C13orf27	chromosome 13 open reading frame 27
MT1F	metallothionein 1F
PSAP	prosaposin
IL15	interleukin 15
HLA-E	major histocompatibility complex, class I, E
APH1B	anterior pharynx defective 1 homolog B (C. elegans)
LOC401074	hypothetical LOC401074
TSPAN33	tetraspanin 33
Ogdhl	oxoglutarate dehydrogenase-like
A4GALT	alpha 1,4-galactosyltransferase
SLC7A8	solute carrier family 7 (cationic amino acid transporter, y+ system), member 8
Cd79a	CD79a molecule, immunoglobulin-associated alpha
LAMA5	laminin, alpha 5
stom	stomatin
lgi2	leucine-rich repeat LGI family, member 2
Pdlim7	PDZ and LIM domain 7 (enigma)
npepl1	aminopeptidase-like 1
CYCSL1	cytochrome c, somatic-like 1 (pseudogene)
ANXA5	annexin A5
RTN3	reticulon 3
RLN2	relaxin 2
Hist1h4c	histone cluster 1, H4l; histone cluster 1, H4k; histone cluster 4, H4; histone cluster 1, H4h; histone cluster 1, H4j; histone cluster 1, H4i; histone cluster 1, H4d; histone cluster 1, H4c; histone cluster 1, H4f; histone cluster 1, H4e; histone cluster 1, H4b; histone cluster 1, H4a; histone cluster 2, H4a; histone cluster 2, H4b
Hist1h4d	histone cluster 1, H4l; histone cluster 1, H4k; histone cluster 4, H4; histone cluster 1, H4h; histone cluster 1, H4j; histone cluster 1, H4i; histone cluster 1, H4d; histone cluster 1, H4c; histone cluster 1, H4f; histone cluster 1, H4e; histone cluster 1, H4b; histone cluster 1, H4a; histone cluster 2, H4a; histone cluster 2, H4b
Hist1h4f	histone cluster 1, H4l; histone cluster 1, H4k; histone cluster 4, H4; histone cluster 1, H4h; histone cluster 1, H4j; histone cluster 1, H4i; histone cluster 1, H4d; histone cluster 1, H4c; histone cluster 1, H4f; histone cluster 1, H4e; histone cluster 1, H4b; histone cluster 1, H4a; histone cluster 2, H4a; histone cluster 2, H4b
Hist1h4h	histone cluster 1, H4l; histone cluster 1, H4k; histone cluster 4, H4; histone cluster 1, H4h; histone cluster 1, H4j; histone cluster 1, H4i; histone cluster 1, H4d; histone cluster 1, H4c; histone cluster 1, H4f; histone cluster 1, H4e; histone cluster 1, H4b; histone cluster 1, H4a; histone cluster 2, H4a; histone cluster 2, H4b
Hist1h4i	histone cluster 1, H4l; histone cluster 1, H4k; histone cluster 4, H4; histone cluster 1, H4h; histone cluster 1, H4j; histone cluster 1, H4i; histone cluster 1, H4d; histone cluster 1, H4c; histone cluster 1, H4f; histone cluster 1, H4e; histone cluster 1, H4b; histone cluster 1, H4a; histone cluster 2, H4a; histone cluster 2, H4b
Hist1h4j	histone cluster 1, H4l; histone cluster 1, H4k; histone cluster 4, H4; histone cluster 1, H4h; histone cluster 1, H4j; histone cluster 1, H4i; histone cluster 1, H4d; histone cluster 1, H4c; histone cluster 1, H4f; histone cluster 1, H4e; histone cluster 1, H4b; histone cluster 1, H4a; histone cluster 2, H4a; histone cluster 2, H4b
HIST2H4A	histone cluster 1, H4l; histone cluster 1, H4k; histone cluster 4, H4; histone cluster 1, H4h; histone cluster 1, H4j; histone cluster 1, H4i; histone cluster 1, H4d; histone cluster 1, H4c; histone cluster 1, H4f; histone cluster 1, H4e; histone cluster 1, H4b; histone cluster 1, H4a; histone cluster 2, H4a; histone cluster 2, H4b
Hist1h4a	histone cluster 1, H4l; histone cluster 1, H4k; histone cluster 4, H4; histone cluster 1, H4h; histone cluster 1, H4j; histone cluster 1, H4i; histone cluster 1, H4d; histone cluster 1, H4c; histone cluster 1, H4f; histone cluster 1, H4e; histone cluster 1, H4b; histone cluster 1, H4a; histone cluster 2, H4a; histone cluster 2, H4b
Hist1h4b	histone cluster 1, H4l; histone cluster 1, H4k; histone cluster 4, H4; histone cluster 1, H4h; histone cluster 1, H4j; histone cluster 1, H4i; histone cluster 1, H4d; histone cluster 1, H4c; histone cluster 1, H4f; histone cluster 1, H4e; histone cluster 1, H4b; histone cluster 1, H4a; histone cluster 2, H4a; histone cluster 2, H4b
HIST2H4B	histone cluster 1, H4l; histone cluster 1, H4k; histone cluster 4, H4; histone cluster 1, H4h; histone cluster 1, H4j; histone cluster 1, H4i; histone cluster 1, H4d; histone cluster 1, H4c; histone cluster 1, H4f; histone cluster 1, H4e; histone cluster 1, H4b; histone cluster 1, H4a; histone cluster 2, H4a; histone cluster 2, H4b
HIST1H4E	histone cluster 1, H4l; histone cluster 1, H4k; histone cluster 4, H4; histone cluster 1, H4h; histone cluster 1, H4j; histone cluster 1, H4i; histone cluster 1, H4d; histone cluster 1, H4c; histone cluster 1, H4f; histone cluster 1, H4e; histone cluster 1, H4b; histone cluster 1, H4a; histone cluster 2, H4a; histone cluster 2, H4b
Hist1h4k	histone cluster 1, H4l; histone cluster 1, H4k; histone cluster 4, H4; histone cluster 1, H4h; histone cluster 1, H4j; histone cluster 1, H4i; histone cluster 1, H4d; histone cluster 1, H4c; histone cluster 1, H4f; histone cluster 1, H4e; histone cluster 1, H4b; histone cluster 1, H4a; histone cluster 2, H4a; histone cluster 2, H4b
hist1h4l	histone cluster 1, H4l; histone cluster 1, H4k; histone cluster 4, H4; histone cluster 1, H4h; histone cluster 1, H4j; histone cluster 1, H4i; histone cluster 1, H4d; histone cluster 1, H4c; histone cluster 1, H4f; histone cluster 1, H4e; histone cluster 1, H4b; histone cluster 1, H4a; histone cluster 2, H4a; histone cluster 2, H4b
Hist4h4	histone cluster 1, H4l; histone cluster 1, H4k; histone cluster 4, H4; histone cluster 1, H4h; histone cluster 1, H4j; histone cluster 1, H4i; histone cluster 1, H4d; histone cluster 1, H4c; histone cluster 1, H4f; histone cluster 1, H4e; histone cluster 1, H4b; histone cluster 1, H4a; histone cluster 2, H4a; histone cluster 2, H4b
hsdl2	hydroxysteroid dehydrogenase like 2
DAP	death-associated protein
GSTM4	glutathione S-transferase mu 4
PSAP	prosaposin
PIR	pirin (iron-binding nuclear protein)
gnpda1	glucosamine-6-phosphate deaminase 1
TPD52L1	tumor protein D52-like 1
OCEL1	occludin/ELL domain containing 1
CLDN10	claudin 10
SWAP70	SWAP switching B-cell complex 70kDa subunit
C7orf27	chromosome 7 open reading frame 27
palld	palladin, cytoskeletal associated protein
RBMS1	RNA binding motif, single stranded interacting protein 1
Ly75	CD302 molecule; lymphocyte antigen 75
CD302	CD302 molecule; lymphocyte antigen 75
SLC35F3	solute carrier family 35, member F3
SLC24A6	solute carrier family 24 (sodium/potassium/calcium exchanger), member 6
DEPDC7	DEP domain containing 7
ARMCX2	armadillo repeat containing, X-linked 2
Glb1	galactosidase, beta 1
FLJ20021	hypothetical LOC90024
Rngtt	RNA guanylyltransferase and 5'-phosphatase
GPRIN2	G protein regulated inducer of neurite outgrowth 2
htatip2	HIV-1 Tat interactive protein 2, 30kDa
acad8	acyl-Coenzyme A dehydrogenase family, member 8
PIGH	phosphatidylinositol glycan anchor biosynthesis, class H
CERKL	ceramide kinase-like
igsf3	immunoglobulin superfamily, member 3
FSTL3	follistatin-like 3 (secreted glycoprotein)
PRRT3	proline-rich transmembrane protein 3
Sstr2	somatostatin receptor 2
Smyd3	SET and MYND domain containing 3
Igf2r	insulin-like growth factor 2 receptor
Gdf15	growth differentiation factor 15
C1orf163	chromosome 1 open reading frame 163
GPD1L	glycerol-3-phosphate dehydrogenase 1-like
pam	peptidylglycine alpha-amidating monooxygenase
FBLN2	fibulin 2
DNAH14	dynein, axonemal, heavy chain 14
TLE2	transducin-like enhancer of split 2 (E(sp1) homolog, Drosophila)
nppb	natriuretic peptide precursor B
Gamt	guanidinoacetate N-methyltransferase
CLDN11	claudin 11
SLC16A3	solute carrier family 16, member 3 (monocarboxylic acid transporter 4)
aldh3a2	aldehyde dehydrogenase 3 family, member A2
Pacsin3	protein kinase C and casein kinase substrate in neurons 3
Ppap2c	phosphatidic acid phosphatase type 2C
KHDRBS3	KH domain containing, RNA binding, signal transduction associated 3
GNB5	guanine nucleotide binding protein (G protein), beta 5
Plbd1	phospholipase B domain containing 1
AFTPH	aftiphilin
SYTL2	synaptotagmin-like 2
SELM	selenoprotein M
PLOD2	procollagen-lysine, 2-oxoglutarate 5-dioxygenase 2
FAM3C	family with sequence similarity 3, member C
sfxn4	sideroflexin 4
oplaH	5-oxoprolinase (ATP-hydrolysing)
LONRF3	LON peptidase N-terminal domain and ring finger 3
Pnpo	pyridoxamine 5'-phosphate oxidase
vps8	vacuolar protein sorting 8 homolog (S. cerevisiae)
NECAB1	N-terminal EF-hand calcium binding protein 1
KIAA1522	KIAA1522
cgnl1	cingulin-like 1
bcar3	breast cancer anti-estrogen resistance 3
LOC338758	hypothetical protein LOC338758
MYOZ3	myozenin 3
SETDB2	SET domain, bifurcated 2
gramd1c	GRAM domain containing 1C
MERTK	c-mer proto-oncogene tyrosine kinase
TMEM66	transmembrane protein 66
Srxn1	sulfiredoxin 1 homolog (S. cerevisiae)
NPAS1	neuronal PAS domain protein 1
PRKCD	protein kinase C, delta
PQLC3	PQ loop repeat containing 3
dtx3l	deltex 3-like (Drosophila)
FAM59B	family with sequence similarity 59, member B
KCNT1	potassium channel, subfamily T, member 1
F3	coagulation factor III (thromboplastin, tissue factor)
DEPDC7	DEP domain containing 7
prpf40b	PRP40 pre-mRNA processing factor 40 homolog B (S. cerevisiae)
Chac2	ChaC, cation transport regulator homolog 2 (E. coli)
ACYP1	acylphosphatase 1, erythrocyte (common) type
Gtf2e2	general transcription factor IIE, polypeptide 2, beta 34kDa
NCALD	neurocalcin delta
ccdc69	coiled-coil domain containing 69
znf385b	zinc finger protein 385B
Sdc4	syndecan 4
Cabyr	calcium binding tyrosine-(Y)-phosphorylation regulated
kank3	KN motif and ankyrin repeat domains 3
RGS2	regulator of G-protein signaling 2, 24kDa
arntl	aryl hydrocarbon receptor nuclear translocator-like
wdr1	WD repeat domain 1
C4orf29	chromosome 4 open reading frame 29
Ppp1r14a	protein phosphatase 1, regulatory (inhibitor) subunit 14A
GBP2	guanylate binding protein 2, interferon-inducible
ZNF217	zinc finger protein 217
PEA15	phosphoprotein enriched in astrocytes 15
EPOR	erythropoietin receptor
SCAP	SREBF chaperone
LOC283683	hypothetical protein LOC283683
WFDC5	WAP four-disulfide core domain 5
Kcnh3	potassium voltage-gated channel, subfamily H (eag-related), member 3
WSCD1	WSC domain containing 1
SCRN1	secernin 1
Sat1	spermidine/spermine N1-acetyltransferase 1
PPARGC1A	peroxisome proliferator-activated receptor gamma, coactivator 1 alpha
Sh3glb2	SH3-domain GRB2-like endophilin B2
ENO3	enolase 3 (beta, muscle)
bchE	butyrylcholinesterase
GALNT10	UDP-N-acetyl-alpha-D-galactosamine:polypeptide N-acetylgalactosaminyltransferase 10 (GalNAc-T10)
ZDHHC13	zinc finger, DHHC-type containing 13
TRIM25	tripartite motif-containing 25
STARD5	StAR-related lipid transfer (START) domain containing 5
hesx1	HESX homeobox 1
C4orf49	chromosome 4 open reading frame 49
DAPL1	death associated protein-like 1
ARIH1	ariadne homolog, ubiquitin-conjugating enzyme E2 binding protein, 1 (Drosophila)
POU4F2	POU class 4 homeobox 2
pncK	pregnancy up-regulated non-ubiquitously expressed CaM kinase
micB	MHC class I polypeptide-related sequence B
L2HGDH	L-2-hydroxyglutarate dehydrogenase
map7d2	MAP7 domain containing 2
Zdhhc9	zinc finger, DHHC-type containing 9
Ehd4	EH-domain containing 4
trim69	tripartite motif-containing 69
ZNF525	zinc finger protein 525
TNFRSF19	tumor necrosis factor receptor superfamily, member 19
JAG2	jagged 2
PAQR8	progestin and adipoQ receptor family member VIII
FECH	ferrochelatase (protoporphyria)
STK32A	serine/threonine kinase 32A
RFPL1S	RFPL1 antisense RNA (non-protein coding)
CCNH	cyclin H
RFESD	Rieske (Fe-S) domain containing
Rgs10	regulator of G-protein signaling 10
EFNA1	ephrin-A1
Fat1	FAT tumor suppressor homolog 1 (Drosophila)
Fam118a	family with sequence similarity 118, member A
mgst2	microsomal glutathione S-transferase 2
Pcp4l1	Purkinje cell protein 4 like 1
ebi3	Epstein-Barr virus induced 3
Dtnbp1	dystrobrevin binding protein 1
CRISPLD1	cysteine-rich secretory protein LCCL domain containing 1
Tnfsf12-Tnfsf13	TNFSF12-TNFSF13 readthrough transcript; tumor necrosis factor (ligand) superfamily, member 12; tumor necrosis factor (ligand) superfamily, member 13
Tnfsf13	TNFSF12-TNFSF13 readthrough transcript; tumor necrosis factor (ligand) superfamily, member 12; tumor necrosis factor (ligand) superfamily, member 13
Tnfsf12	TNFSF12-TNFSF13 readthrough transcript; tumor necrosis factor (ligand) superfamily, member 12; tumor necrosis factor (ligand) superfamily, member 13
ADCK2	aarF domain containing kinase 2
SPP1	secreted phosphoprotein 1
AIG1	androgen-induced 1
C1orf115	chromosome 1 open reading frame 115
C17orf58	chromosome 17 open reading frame 58
Srebf1	sterol regulatory element binding transcription factor 1
PTPRK	protein tyrosine phosphatase, receptor type, K
ZNF365	zinc finger protein 365
CEND1	cell cycle exit and neuronal differentiation 1
Nts	neurotensin
Mlxipl	MLX interacting protein-like
HEBP1	heme binding protein 1
nkx3-2	NK3 homeobox 2
CMTM8	CKLF-like MARVEL transmembrane domain containing 8
isyna1	inositol-3-phosphate synthase 1
SPANXC	SPANX family, member C
OSGIN1	oxidative stress induced growth inhibitor 1
CTSC	cathepsin C
BCAS4	breast carcinoma amplified sequence 4
C1ql1	complement component 1, q subcomponent-like 1
FSD1	fibronectin type III and SPRY domain containing 1
cgn	cingulin
irs2	insulin receptor substrate 2
MAP3K15	mitogen-activated protein kinase kinase kinase 15
DDIT3	DNA-damage-inducible transcript 3
CRISPLD1	cysteine-rich secretory protein LCCL domain containing 1
CHST6	carbohydrate (N-acetylglucosamine 6-O) sulfotransferase 6
INF2	inverted formin, FH2 and WH2 domain containing
ISL2	ISL LIM homeobox 2
bag3	BCL2-associated athanogene 3
SERTAD2	SERTA domain containing 2
Ppp1r3c	protein phosphatase 1, regulatory (inhibitor) subunit 3C
HSD17B12	hydroxysteroid (17-beta) dehydrogenase 12
SLC25A30	solute carrier family 25, member 30
tes	testis derived transcript (3 LIM domains)
RIC3	resistance to inhibitors of cholinesterase 3 homolog (C. elegans)
CSRNP1	cysteine-serine-rich nuclear protein 1
C9orf3	chromosome 9 open reading frame 3
CD47	CD47 molecule
SLC7A5	solute carrier family 7 (cationic amino acid transporter, y+ system), member 5
Cpt1a	carnitine palmitoyltransferase 1A (liver)
PPP2R2C	protein phosphatase 2 (formerly 2A), regulatory subunit B, gamma isoform
ebag9	estrogen receptor binding site associated, antigen, 9
NT5DC3	5'-nucleotidase domain containing 3
MEIS3P1	Meis homeobox 3 pseudogene 1
OSGIN1	oxidative stress induced growth inhibitor 1
SPP1	secreted phosphoprotein 1
AVPI1	arginine vasopressin-induced 1
ZNF77	zinc finger protein 77
PLD1	phospholipase D1, phosphatidylcholine-specific
PLLP	plasma membrane proteolipid (plasmolipin)
STX11	syntaxin 11
Serpini1	serpin peptidase inhibitor, clade I (neuroserpin), member 1
BLVRA	biliverdin reductase A
CD82	CD82 molecule
Sel1l3	KIAA0746 protein
matK	megakaryocyte-associated tyrosine kinase
thbs2	thrombospondin 2
rhbdf2	rhomboid 5 homolog 2 (Drosophila)
TOX2	TOX high mobility group box family member 2
VTCN1	V-set domain containing T cell activation inhibitor 1
nsun7	NOL1/NOP2/Sun domain family, member 7
TLE6	transducin-like enhancer of split 6 (E(sp1) homolog, Drosophila)
Lhx2	LIM homeobox 2
MFNG	MFNG O-fucosylpeptide 3-beta-N-acetylglucosaminyltransferase
RBBP5	retinoblastoma binding protein 5
oxr1	oxidation resistance 1
C7orf53	chromosome 7 open reading frame 53
lancl1	LanC lantibiotic synthetase component C-like 1 (bacterial)
ptpru	protein tyrosine phosphatase, receptor type, U
Atp2b3	ATPase, Ca++ transporting, plasma membrane 3
PLAUR	plasminogen activator, urokinase receptor
CTSC	cathepsin C
WLS	G protein-coupled receptor 177
xrcc6bp1	XRCC6 binding protein 1
HLA-DMB	major histocompatibility complex, class II, DM beta
BCAS4	breast carcinoma amplified sequence 4
Odz3	odz, odd Oz/ten-m homolog 3 (Drosophila)
C9orf95	chromosome 9 open reading frame 95
AQP7P2	aquaporin 7 pseudogene 2
MAP6D1	MAP6 domain containing 1
aqp11	aquaporin 11
RHBDD1	rhomboid domain containing 1
TRAF5	TNF receptor-associated factor 5
prpH	peripherin
B4galt5	UDP-Gal:betaGlcNAc beta 1,4- galactosyltransferase, polypeptide 5
CAMK2G	calcium/calmodulin-dependent protein kinase II gamma
POLR3H	polymerase (RNA) III (DNA directed) polypeptide H (22.9kD)
syt17	synaptotagmin XVII; synaptotagmin VII
Syt7	synaptotagmin XVII; synaptotagmin VII
BDNF	brain-derived neurotrophic factor
Gemin8	gem (nuclear organelle) associated protein 8
C6orf81	chromosome 6 open reading frame 81
PPP4R4	protein phosphatase 4, regulatory subunit 4
Ankrd9	ankyrin repeat domain 9
MFAP3L	microfibrillar-associated protein 3-like
IMMP2L	IMP2 inner mitochondrial membrane peptidase-like (S. cerevisiae)
uba52	ubiquitin A-52 residue ribosomal protein fusion product 1
SLC30A3	solute carrier family 30 (zinc transporter), member 3
FAM19A3	family with sequence similarity 19 (chemokine (C-C motif)-like), member A3
runx3	runt-related transcription factor 3
rars	arginyl-tRNA synthetase
HOXC13	homeobox C13
srr	serine racemase
tmem54	transmembrane protein 54
arap3	ArfGAP with RhoGAP domain, ankyrin repeat and PH domain 3
Insig2	insulin induced gene 2
ST6GALNAC3	ST6 (alpha-N-acetyl-neuraminyl-2,3-beta-galactosyl-1,3)-N-acetylgalactosaminide alpha-2,6-sialyltransferase 3
TMEM151A	transmembrane protein 151A
stom	stomatin
BEND6	BEN domain containing 6
gem	GTP binding protein overexpressed in skeletal muscle
GSTO2	glutathione S-transferase omega 2
C9orf123	chromosome 9 open reading frame 123
Cx3cl1	chemokine (C-X3-C motif) ligand 1
fez2	fasciculation and elongation protein zeta 2 (zygin II)
LRRC8B	leucine rich repeat containing 8 family, member B
FAM134B	family with sequence similarity 134, member B
BTN2A2	butyrophilin, subfamily 2, member A2
SPANXA2	SPANX family, member A2; sperm protein associated with the nucleus, X-linked, family member A1
SPANXA1	SPANX family, member A2; sperm protein associated with the nucleus, X-linked, family member A1
GRTP1	growth hormone regulated TBC protein 1
Trpt1	tRNA phosphotransferase 1
pfkp	phosphofructokinase, platelet
RNASEL	ribonuclease L (2',5'-oligoisoadenylate synthetase-dependent)
MEG3	maternally expressed 3 (non-protein coding)
Pkib	protein kinase (cAMP-dependent, catalytic) inhibitor beta
AP3M2	adaptor-related protein complex 3, mu 2 subunit
TANC1	tetratricopeptide repeat, ankyrin repeat and coiled-coil containing 1
ANKRD28	ankyrin repeat domain 28
INF2	inverted formin, FH2 and WH2 domain containing
lamp2	lysosomal-associated membrane protein 2
ERC1	ELKS/RAB6-interacting/CAST family member 1
LOC729860	hypothetical protein LOC729860
PALM3	Paralemmin-3
CLYBL	citrate lyase beta like
TEPP	testis, prostate and placenta expressed
RFESD	Rieske (Fe-S) domain containing
Txndc2	thioredoxin domain containing 2 (spermatozoa)
Slc29a2	solute carrier family 29 (nucleoside transporters), member 2
SLC7A14	solute carrier family 7 (cationic amino acid transporter, y+ system), member 14
Prok2	prokineticin 2
GLRX	glutaredoxin (thioltransferase)
f2rl1	coagulation factor II (thrombin) receptor-like 1
LUZP1	leucine zipper protein 1
LOC400464	similar to FLJ43276 protein
Fam46b	family with sequence similarity 46, member B
RGL1	ral guanine nucleotide dissociation stimulator-like 1
Erbb3	v-erb-b2 erythroblastic leukemia viral oncogene homolog 3 (avian)
MT3	metallothionein 3
EFHD1	EF-hand domain family, member D1
DRAM1	DNA-damage regulated autophagy modulator 1
metrnl	meteorin, glial cell differentiation regulator-like; similar to meteorin, glial cell differentiation regulator-like
LOC653506	meteorin, glial cell differentiation regulator-like; similar to meteorin, glial cell differentiation regulator-like
Renbp	renin binding protein
LAYN	layilin
atg10	ATG10 autophagy related 10 homolog (S. cerevisiae)
RDH13	retinol dehydrogenase 13 (all-trans/9-cis)
Thnsl2	threonine synthase-like 2 (S. cerevisiae)
C11orf80	chromosome 11 open reading frame 80
TPST2	tyrosylprotein sulfotransferase 2
Amy1a	amylase, alpha 1A (salivary); amylase, alpha 1B (salivary); amylase, alpha 1C (salivary)
AMY1C	amylase, alpha 1A (salivary); amylase, alpha 1B (salivary); amylase, alpha 1C (salivary)
AMY1B	amylase, alpha 1A (salivary); amylase, alpha 1B (salivary); amylase, alpha 1C (salivary)
LRRC8B	leucine rich repeat containing 8 family, member B
Gpr160	G protein-coupled receptor 160
ADAP2	ArfGAP with dual PH domains 2
KIAA1598	KIAA1598
NDFIP2	Nedd4 family interacting protein 2
speG	SPEG complex locus
UROS	uroporphyrinogen III synthase
CALU	calumenin
INPP1	inositol polyphosphate-1-phosphatase
PCOLCE2	procollagen C-endopeptidase enhancer 2
Gca	grancalcin, EF-hand calcium binding protein
LOC650638	similar to signal recognition particle 54kDa; signal recognition particle 54kDa
srp54	similar to signal recognition particle 54kDa; signal recognition particle 54kDa
Acpl2	acid phosphatase-like 2
SLC4A2	solute carrier family 4, anion exchanger, member 2 (erythrocyte membrane protein band 3-like 1)
ckmt2	creatine kinase, mitochondrial 2 (sarcomeric)
BTG3	BTG family, member 3
NR4A2	nuclear receptor subfamily 4, group A, member 2
pigf	phosphatidylinositol glycan anchor biosynthesis, class F
hibadh	3-hydroxyisobutyrate dehydrogenase
C2orf88	chromosome 2 open reading frame 88
QPCT	glutaminyl-peptide cyclotransferase
PDGFD	platelet derived growth factor D
RALGPS1	Ral GEF with PH domain and SH3 binding motif 1
TMEM49	transmembrane protein 49
ASCC1	activating signal cointegrator 1 complex subunit 1
Ankrd24	ankyrin repeat domain 24
Lyplal1	lysophospholipase-like 1
HLA-C	major histocompatibility complex, class I, C; major histocompatibility complex, class I, B
HLA-B	major histocompatibility complex, class I, C; major histocompatibility complex, class I, B
DUSP5P	dual specificity phosphatase 5 pseudogene
TIFA	TRAF-interacting protein with forkhead-associated domain
msrB2	methionine sulfoxide reductase B2
GTF2H5	general transcription factor IIH, polypeptide 5
AICDA	activation-induced cytidine deaminase
GRIN3B	glutamate receptor, ionotropic, N-methyl-D-aspartate 3B
Mapk9	mitogen-activated protein kinase 9
CLDN10	claudin 10
Nebl	nebulette
Prdx4	peroxiredoxin 4
KCNK12	potassium channel, subfamily K, member 12
Znf516	zinc finger protein 516
Kif13b	kinesin family member 13B
ECE2	endothelin converting enzyme 2
gas6	similar to growth arrest-specific 6; growth arrest-specific 6
LOC732446	similar to growth arrest-specific 6; growth arrest-specific 6
LGMN	legumain
prr5	Rho GTPase activating protein 8; proline rich 5 (renal); PRR5-ARHGAP8 fusion
Arhgap8	Rho GTPase activating protein 8; proline rich 5 (renal); PRR5-ARHGAP8 fusion
PRR5-ARHGAP8	Rho GTPase activating protein 8; proline rich 5 (renal); PRR5-ARHGAP8 fusion
SIRT4	sirtuin (silent mating type information regulation 2 homolog) 4 (S. cerevisiae)
Sln	sarcolipin
CLDN1	claudin 1
dnajb11	DnaJ (Hsp40) homolog, subfamily B, member 11
MMP10	matrix metallopeptidase 10 (stromelysin 2)
ACSL3	acyl-CoA synthetase long-chain family member 3
SERPING1	serpin peptidase inhibitor, clade G (C1 inhibitor), member 1
Nrtn	neurturin
IFI27	interferon, alpha-inducible protein 27
ANKRD1	ankyrin repeat domain 1 (cardiac muscle)
zfand6	zinc finger, AN1-type domain 6

## Sheet: Downregulated
Gene symbol	Gene Name
hoxa2	homeobox A2
mRpL32	mitochondrial ribosomal protein L32
CLIP1	CAP-GLY domain containing linker protein 1
mRpL9	mitochondrial ribosomal protein L9
fam185a	family with sequence similarity 185, member A; family with sequence similarity 185, member B pseudogene
FAM185B	family with sequence similarity 185, member A; family with sequence similarity 185, member B pseudogene
GTF2IRD2B	GTF2I repeat domain containing 2B
GTF2IRD2	GTF2I repeat domain containing 2
Cramp1l	Crm, cramped-like (Drosophila)
EFHC1	EF-hand domain (C-terminal) containing 1
PRMT1	protein arginine methyltransferase 1
FBXW9	F-box and WD repeat domain containing 9
GNAQ	guanine nucleotide binding protein (G protein), q polypeptide
WARS2	tryptophanyl tRNA synthetase 2, mitochondrial
BTBD7	BTB (POZ) domain containing 7
Ppt2	palmitoyl-protein thioesterase 2
ZNF548	zinc finger protein 548
DNAJB12	DnaJ (Hsp40) homolog, subfamily B, member 12
Acat2	acetyl-Coenzyme A acetyltransferase 2
TMEM85	transmembrane protein 85
c11orf2	chromosome 11 open reading frame2
sys1	SYS1 Golgi-localized integral membrane protein homolog (S. cerevisiae)
KIAA0753	KIAA0753
uckl1	uridine-cytidine kinase 1-like 1
PARL	presenilin associated, rhomboid-like
MRPS21	mitochondrial ribosomal protein S21
Pak2	p21 protein (Cdc42/Rac)-activated kinase 2
LONRF1	LON peptidase N-terminal domain and ring finger 1
MTUS1	mitochondrial tumor suppressor 1
GYPC	glycophorin C (Gerbich blood group)
CPEB2	cytoplasmic polyadenylation element binding protein 2
CC2D2A	coiled-coil and C2 domain containing 2A
IKBKAP	inhibitor of kappa light polypeptide gene enhancer in B-cells, kinase complex-associated protein
C11orf1	chromosome 11 open reading frame 1
ppapdc1b	phosphatidic acid phosphatase type 2 domain containing 1B
ZNF155	zinc finger protein 155
Slc43a2	solute carrier family 43, member 2
GTF2IRD2P1	GTF2I repeat domain containing 2 pseudogene
mbd1	methyl-CpG binding domain protein 1
XAB2	XPA binding protein 2
C17orf97	chromosome 17 open reading frame 97
C21orf33	chromosome 21 open reading frame 33
GTF2IRD2B	GTF2I repeat domain containing 2B
BLOC1S2	biogenesis of lysosomal organelles complex-1, subunit 2
ZNF350	zinc finger protein 350
PSMB5	proteasome (prosome, macropain) subunit, beta type, 5
wibg	within bgcn homolog (Drosophila)
ZNF318	zinc finger protein 318
LOC728532	similar to dynein cytoplasmic 1 intermediate chain 2; dynein, cytoplasmic 1, intermediate chain 2
DYNC1I2	similar to dynein cytoplasmic 1 intermediate chain 2; dynein, cytoplasmic 1, intermediate chain 2
PRKDC	similar to protein kinase, DNA-activated, catalytic polypeptide; protein kinase, DNA-activated, catalytic polypeptide
LOC731751	similar to protein kinase, DNA-activated, catalytic polypeptide; protein kinase, DNA-activated, catalytic polypeptide
CD24L4	CD24 molecule; CD24 molecule-like 4
Cd24	CD24 molecule; CD24 molecule-like 4
WNT5A	wingless-type MMTV integration site family, member 5A
PHB2	prohibitin 2
DBN1	drebrin 1
nr1i2	nuclear receptor subfamily 1, group I, member 2
SFRS2B	splicing factor, arginine/serine-rich 2B
Ttf1	transcription termination factor, RNA polymerase I
WHSC2	Wolf-Hirschhorn syndrome candidate 2
POGZ	pogo transposable element with ZNF domain
usf1	upstream transcription factor 1
TTC25	tetratricopeptide repeat domain 25
ube2g1	ubiquitin-conjugating enzyme E2G 1 (UBC7 homolog, yeast)
Acat2	acetyl-Coenzyme A acetyltransferase 2
WDR90	WD repeat domain 90
Rfwd2	ring finger and WD repeat domain 2
smek2	SMEK homolog 2, suppressor of mek1 (Dictyostelium)
HEATR5B	HEAT repeat containing 5B
SLC35F5	solute carrier family 35, member F5
Syf2	SYF2 homolog, RNA splicing factor (S. cerevisiae)
C19orf63	chromosome 19 open reading frame 63
Dusp28	dual specificity phosphatase 28
kif21a	kinesin family member 21A
RCN2	reticulocalbin 2, EF-hand calcium binding domain
TMEM200C	two transmembrane domain family member A
HGSNAT	heparan-alpha-glucosaminide N-acetyltransferase
abcc5	ATP-binding cassette, sub-family C (CFTR/MRP), member 5
YY1AP1	YY1 associated protein 1; gon-4-like (C. elegans)
GON4L	YY1 associated protein 1; gon-4-like (C. elegans)
rabl2b	RAB, member of RAS oncogene family-like 2B
ZBTB8OS	zinc finger and BTB domain containing 8 opposite strand; similar to hCG1645309; similar to zinc finger and BTB domain containing 8 opposite strand
LOC729898	zinc finger and BTB domain containing 8 opposite strand; similar to hCG1645309; similar to zinc finger and BTB domain containing 8 opposite strand
LOC729566	zinc finger and BTB domain containing 8 opposite strand; similar to hCG1645309; similar to zinc finger and BTB domain containing 8 opposite strand
HMGB3	similar to high mobility group box 3; high-mobility group box 3
LOC729595	similar to high mobility group box 3; high-mobility group box 3
LOC646993	similar to high mobility group box 3; high-mobility group box 3
LOC729952	similar to high mobility group box 3; high-mobility group box 3
B4GALT7	xylosylprotein beta 1,4-galactosyltransferase, polypeptide 7 (galactosyltransferase I)
C2orf56	chromosome 2 open reading frame 56
ZNF777	zinc finger protein 777
SMARCAL1	SWI/SNF related, matrix associated, actin dependent regulator of chromatin, subfamily a-like 1
ZNF154	zinc finger protein 154
Tceal1	transcription elongation factor A (SII)-like 1
ZSCAN18	zinc finger and SCAN domain containing 18
PCGF2	polycomb group ring finger 2
LOC92249	hypothetical LOC92249
YTHDC1	YTH domain containing 1
TACO1	coiled-coil domain containing 44
Hcfc1	host cell factor C1 (VP16-accessory protein)
kcnh2	potassium voltage-gated channel, subfamily H (eag-related), member 2
EIF2C3	eukaryotic translation initiation factor 2C, 3
MEMO1P1	mediator of cell motility 1 pseudogene
LOC645175	mediator of cell motility 1; similar to mediator of cell motility 1
memo1	mediator of cell motility 1; similar to mediator of cell motility 1
STK36	serine/threonine kinase 36, fused homolog (Drosophila)
PARL	presenilin associated, rhomboid-like
MAPKAPK5	mitogen-activated protein kinase-activated protein kinase 5
dtymk	deoxythymidylate kinase (thymidylate kinase); similar to Deoxythymidylate kinase (thymidylate kinase)
PARP2	poly (ADP-ribose) polymerase 2
ZNF414	zinc finger protein 414
LOC651610	similar to Serine-protein kinase ATM (Ataxia telangiectasia mutated) (A-T, mutated); ataxia telangiectasia mutated
ATM	similar to Serine-protein kinase ATM (Ataxia telangiectasia mutated) (A-T, mutated); ataxia telangiectasia mutated
TIGD5	tigger transposable element derived 5
Nup62	nucleoporin 62kDa
psmc3	proteasome (prosome, macropain) 26S subunit, ATPase, 3
oscp1	chromosome 1 open reading frame 102
atxn10	ataxin 10
Plxna2	plexin A2
KIAA0406	KIAA0406
ATP5G2	ATP synthase, H+ transporting, mitochondrial F0 complex, subunit C2 (subunit 9)
SERF1A	small EDRK-rich factor 1A (telomeric); small EDRK-rich factor 1B (centromeric)
SERF1B	small EDRK-rich factor 1A (telomeric); small EDRK-rich factor 1B (centromeric)
maf1	MAF1 homolog (S. cerevisiae)
gnb3	guanine nucleotide binding protein (G protein), beta polypeptide 3
SUCLA2	succinate-CoA ligase, ADP-forming, beta subunit
prmt7	protein arginine methyltransferase 7
znf830	zinc finger protein 830
DOLK	dolichol kinase
LOC645175	mediator of cell motility 1; similar to mediator of cell motility 1
memo1	mediator of cell motility 1; similar to mediator of cell motility 1
ZNF812	zinc finger protein 561; zinc finger protein 812
ZNF561	zinc finger protein 561; zinc finger protein 812
MAPK10	mitogen-activated protein kinase 10
PRDX2	peroxiredoxin 2
ZC3H3	zinc finger CCCH-type containing 3
ATL1	atlastin GTPase 1
LEO1	Leo1, Paf1/RNA polymerase II complex component, homolog (S. cerevisiae)
RFNG	RFNG O-fucosylpeptide 3-beta-N-acetylglucosaminyltransferase
exoc1	exocyst complex component 1
sec22c	SEC22 vesicle trafficking protein homolog C (S. cerevisiae)
TNFRSF6B	tumor necrosis factor receptor superfamily, member 6b, decoy; regulator of telomere elongation helicase 1
RTEL1	tumor necrosis factor receptor superfamily, member 6b, decoy; regulator of telomere elongation helicase 1
Thoc5	THO complex 5
ZNF117	zinc finger protein 117
Sf3a1	splicing factor 3a, subunit 1, 120kDa
SH3D20	SH3 domain containing 20
zfp161	zinc finger protein 161 homolog (mouse)
c5orf44	chromosome 5 open reading frame 44
MCRS1	microspherule protein 1
robo3	roundabout, axon guidance receptor, homolog 3 (Drosophila)
Ccdc56	coiled-coil domain containing 56
LOC653056	similar to hCG1793472
Cfhr1	complement factor H-related 1
LOC645870	similar to barrier-to-autointegration factor; barrier to autointegration factor 1
BANF1	similar to barrier-to-autointegration factor; barrier to autointegration factor 1
ZNF92	zinc finger protein 92
Hnrnph1	heterogeneous nuclear ribonucleoprotein H1 (H)
c10orf84	chromosome 10 open reading frame 84
ZNF362	zinc finger protein 362
RBM3	RNA binding motif (RNP1, RRM) protein 3
lyrm1	LYR motif containing 1
SENP6	SUMO1/sentrin specific peptidase 6
ZNF649	zinc finger protein 649
ATP5F1	ATP synthase, H+ transporting, mitochondrial F0 complex, subunit B1
C7orf49	chromosome 7 open reading frame 49
Aldh16a1	aldehyde dehydrogenase 16 family, member A1
DNAJC7	DnaJ (Hsp40) homolog, subfamily C, member 7
ZFX	zinc finger protein, X-linked
TBP	TATA box binding protein
Smarcad1	SWI/SNF-related, matrix-associated actin-dependent regulator of chromatin, subfamily a, containing DEAD/H box 1
uba5	ubiquitin-like modifier activating enzyme 5
PRCC	papillary renal cell carcinoma (translocation-associated)
PCNP	PEST proteolytic signal containing nuclear protein
UBQLN2	ubiquilin 2
DHRS4L2	dehydrogenase/reductase (SDR family) member 4 like 2
oscp1	chromosome 1 open reading frame 102
PRKAR1A	protein kinase, cAMP-dependent, regulatory, type I, alpha (tissue specific extinguisher 1)
ddx56	DEAD (Asp-Glu-Ala-Asp) box polypeptide 56
STAG1	stromal antigen 1
CRNKL1	crooked neck pre-mRNA splicing factor-like 1 (Drosophila)
fam192a	NEFA-interacting nuclear protein NIP30
CIAPIN1	cytokine induced apoptosis inhibitor 1; cytokine induced apoptosis inhibitor 1 pseudogene
CIAPIN1P	cytokine induced apoptosis inhibitor 1; cytokine induced apoptosis inhibitor 1 pseudogene
NGRN	neugrin, neurite outgrowth associated
POLDIP2	polymerase (DNA-directed), delta interacting protein 2
clk3	CDC-like kinase 3
MEAF6	chromosome 1 open reading frame 149
Paip2	poly(A) binding protein interacting protein 2
c2orf47	chromosome 2 open reading frame 47
nipbl	Nipped-B homolog (Drosophila)
HMGB1L1	high-mobility group box 1-like 1
ZNF586	zinc finger protein 586
znf830	zinc finger protein 830
Gstz1	glutathione transferase zeta 1
PCBP4	poly(rC) binding protein 4
MRPL45	mitochondrial ribosomal protein L45
SPATC1	spermatogenesis and centriole associated 1
zc3hc1	zinc finger, C3HC-type containing 1
BCKDHA	branched chain keto acid dehydrogenase E1, alpha polypeptide
Ik	similar to CG18005; IK cytokine, down-regulator of HLA II
LOC644456	similar to CG18005; IK cytokine, down-regulator of HLA II
MARK1	MAP/microtubule affinity-regulating kinase 1
MRPS7	mitochondrial ribosomal protein S7
Fahd2a	fumarylacetoacetate hydrolase domain containing 2A
ip6k2	inositol hexakisphosphate kinase 2
DNAJB12	DnaJ (Hsp40) homolog, subfamily B, member 12
GHITM	growth hormone inducible transmembrane protein
IDH3B	isocitrate dehydrogenase 3 (NAD+) beta
Tmsb15a	thymosin beta 15a; thymosin beta 15B
TMSB15B	thymosin beta 15a; thymosin beta 15B
COIL	coilin
c3orf10	chromosome 3 open reading frame 10
RanBP1	similar to RAN binding protein 1; RAN binding protein 1
LOC389842	similar to RAN binding protein 1; RAN binding protein 1
LOC727803	similar to RAN binding protein 1; RAN binding protein 1
KIAA0895L	KIAA0895-like
vps33a	vacuolar protein sorting 33 homolog A (S. cerevisiae)
TSC22D3	TSC22 domain family, member 3; GRAM domain containing 4
GRAMD4	TSC22 domain family, member 3; GRAM domain containing 4
FLJ40288	hypothetical FLJ40288
Tmem80	transmembrane protein 80
zmynd11	zinc finger, MYND domain containing 11
Mbip	MAP3K12 binding inhibitory protein 1
C17orf81	chromosome 17 open reading frame 81
TMX2	thioredoxin-related transmembrane protein 2
ndufs3	NADH dehydrogenase (ubiquinone) Fe-S protein 3, 30kDa (NADH-coenzyme Q reductase)
TTC30A	tetratricopeptide repeat domain 30A
Txndc16	thioredoxin domain containing 16
ZNF660	zinc finger protein 660
ankrd16	ankyrin repeat domain 16
ICK	intestinal cell (MAK-like) kinase
C10orf32	chromosome 10 open reading frame 32
KIAA1549	KIAA1549
SERF1A	small EDRK-rich factor 1A (telomeric); small EDRK-rich factor 1B (centromeric)
SERF1B	small EDRK-rich factor 1A (telomeric); small EDRK-rich factor 1B (centromeric)
MRFAP1L1	Morf4 family associated protein 1-like 1
mrto4	mRNA turnover 4 homolog (S. cerevisiae)
dullard	dullard homolog (Xenopus laevis)
prkrip1	PRKR interacting protein 1 (IL11 inducible)
MRPL27	mitochondrial ribosomal protein L27
CDKN1B	cyclin-dependent kinase inhibitor 1B (p27, Kip1)
LOC644037	heterogeneous nuclear ribonucleoprotein A1-like 3; similar to heterogeneous nuclear ribonucleoprotein A1; heterogeneous nuclear ribonucleoprotein A1 pseudogene 2; heterogeneous nuclear ribonucleoprotein A1; heterogeneous nuclear ribonucleoprotein A1 pseudogene
LOC645691	heterogeneous nuclear ribonucleoprotein A1-like 3; similar to heterogeneous nuclear ribonucleoprotein A1; heterogeneous nuclear ribonucleoprotein A1 pseudogene 2; heterogeneous nuclear ribonucleoprotein A1; heterogeneous nuclear ribonucleoprotein A1 pseudogene
HNRPA1L-2	heterogeneous nuclear ribonucleoprotein A1-like 3; similar to heterogeneous nuclear ribonucleoprotein A1; heterogeneous nuclear ribonucleoprotein A1 pseudogene 2; heterogeneous nuclear ribonucleoprotein A1; heterogeneous nuclear ribonucleoprotein A1 pseudogene
LOC728643	heterogeneous nuclear ribonucleoprotein A1-like 3; similar to heterogeneous nuclear ribonucleoprotein A1; heterogeneous nuclear ribonucleoprotein A1 pseudogene 2; heterogeneous nuclear ribonucleoprotein A1; heterogeneous nuclear ribonucleoprotein A1 pseudogene
HNRNPA1P2	heterogeneous nuclear ribonucleoprotein A1-like 3; similar to heterogeneous nuclear ribonucleoprotein A1; heterogeneous nuclear ribonucleoprotein A1 pseudogene 2; heterogeneous nuclear ribonucleoprotein A1; heterogeneous nuclear ribonucleoprotein A1 pseudogene
HNRNPA1	heterogeneous nuclear ribonucleoprotein A1-like 3; similar to heterogeneous nuclear ribonucleoprotein A1; heterogeneous nuclear ribonucleoprotein A1 pseudogene 2; heterogeneous nuclear ribonucleoprotein A1; heterogeneous nuclear ribonucleoprotein A1 pseudogene
HNRPA1L3	heterogeneous nuclear ribonucleoprotein A1-like 3; similar to heterogeneous nuclear ribonucleoprotein A1; heterogeneous nuclear ribonucleoprotein A1 pseudogene 2; heterogeneous nuclear ribonucleoprotein A1; heterogeneous nuclear ribonucleoprotein A1 pseudogene
MRPL45	mitochondrial ribosomal protein L45
INO80D	INO80 complex subunit D
LOC644063	heterogeneous nuclear ribonucleoprotein K; similar to heterogeneous nuclear ribonucleoprotein K
Hnrnpk	heterogeneous nuclear ribonucleoprotein K; similar to heterogeneous nuclear ribonucleoprotein K
TWIST2	twist homolog 2 (Drosophila)
MGC16703	tubulin, alpha pseudogene
LYRM4	LYR motif containing 4
Psmc6	proteasome (prosome, macropain) 26S subunit, ATPase, 6
ZFP37	zinc finger protein 37 homolog (mouse)
phyH	phytanoyl-CoA 2-hydroxylase
ZNF273	zinc finger protein 273
ZNF720	zinc finger protein 720
Pole	polymerase (DNA directed), epsilon
mtmr2	myotubularin related protein 2
Chchd4	coiled-coil-helix-coiled-coil-helix domain containing 4
ZNF175	zinc finger protein 175
tm9sf1	transmembrane 9 superfamily member 1
Fiz1	FLT3-interacting zinc finger 1
FBXO38	F-box protein 38
GPATCH3	G patch domain containing 3
Snapc3	small nuclear RNA activating complex, polypeptide 3, 50kDa
KIAA0195	KIAA0195
STK11	serine/threonine kinase 11
c9orf5	chromosome 9 open reading frame 5
LOC642975	hypothetical LOC642975; chromosome 20 open reading frame 30
c20orf30	hypothetical LOC642975; chromosome 20 open reading frame 30
Fam123b	family with sequence similarity 123B
Slc25a26	solute carrier family 25, member 26
WHSC1L1	Wolf-Hirschhorn syndrome candidate 1-like 1
RAB1B	RAB1B, member RAS oncogene family
Qtrt1	queuine tRNA-ribosyltransferase 1
LMO3	LIM domain only 3 (rhombotin-like 2)
ZNF614	zinc finger protein 614
wbp1	similar to WW domain binding protein 1; WW domain binding protein 1
LOC729859	similar to WW domain binding protein 1; WW domain binding protein 1
KIAA0892	KIAA0892
TRIM27	tripartite motif-containing 27
Cops6	COP9 constitutive photomorphogenic homolog subunit 6 (Arabidopsis)
PTOV1	prostate tumor overexpressed 1
EMG1	EMG1 nucleolar protein homolog (S. cerevisiae)
MYST4	MYST histone acetyltransferase (monocytic leukemia) 4
BHLHB9	basic helix-loop-helix domain containing, class B, 9
KBTBD4	kelch repeat and BTB (POZ) domain containing 4
sccpdh	saccharopine dehydrogenase (putative)
tm2d3	TM2 domain containing 3
MLYCD	malonyl-CoA decarboxylase
Tmsb15a	thymosin beta 15a; thymosin beta 15B
TMSB15B	thymosin beta 15a; thymosin beta 15B
FAM156A	family with sequence similarity 156, member A; family with sequence similarity 156, member B
FAM156B	family with sequence similarity 156, member A; family with sequence similarity 156, member B
c21orf57	chromosome 21 open reading frame 57
Pex14	peroxisomal biogenesis factor 14
Tfb2m	transcription factor B2, mitochondrial
SERF1A	small EDRK-rich factor 1A (telomeric); small EDRK-rich factor 1B (centromeric)
SERF1B	small EDRK-rich factor 1A (telomeric); small EDRK-rich factor 1B (centromeric)
ctps2	CTP synthase II
LOC653479	similar to mitochondrial ribosomal protein L45
SCNN1G	sodium channel, nonvoltage-gated 1, gamma
ZNF416	zinc finger protein 416
Gria3	glutamate receptor, ionotrophic, AMPA 3
KIAA0368	KIAA0368
med4	mediator complex subunit 4
LOC654258	leucine rich repeat containing 49; similar to leucine rich repeat containing 49
LRRC49	leucine rich repeat containing 49; similar to leucine rich repeat containing 49
hoxa2	homeobox A2
PRPF31	PRP31 pre-mRNA processing factor 31 homolog (S. cerevisiae)
PPP1R8	protein phosphatase 1, regulatory (inhibitor) subunit 8
EXOSC5	exosome component 5
atg4d	ATG4 autophagy related 4 homolog D (S. cerevisiae)
Abt1	activator of basal transcription 1
Adra2b	adrenergic, alpha-2B-, receptor
SULT1A3	sulfotransferase family, cytosolic, 1A, phenol-preferring, member 4; sulfotransferase family, cytosolic, 1A, phenol-preferring, member 3
SULT1A4	sulfotransferase family, cytosolic, 1A, phenol-preferring, member 4; sulfotransferase family, cytosolic, 1A, phenol-preferring, member 3
CSAG1	chondrosarcoma associated gene 1
LOC338799	hypothetical LOC338799
Cdan1	congenital dyserythropoietic anemia, type I
EIF4ENIF1	eukaryotic translation initiation factor 4E nuclear import factor 1
DNALI1	dynein, axonemal, light intermediate chain 1
SKIV2L2	superkiller viralicidic activity 2-like 2 (S. cerevisiae)
usf1	upstream transcription factor 1
SULT1A3	sulfotransferase family, cytosolic, 1A, phenol-preferring, member 4; sulfotransferase family, cytosolic, 1A, phenol-preferring, member 3
SULT1A4	sulfotransferase family, cytosolic, 1A, phenol-preferring, member 4; sulfotransferase family, cytosolic, 1A, phenol-preferring, member 3
c7orf64	chromosome 7 open reading frame 64
Trim41	tripartite motif-containing 41
fgd1	FYVE, RhoGEF and PH domain containing 1
TTC32	tetratricopeptide repeat domain 32
DYRK1A	dual-specificity tyrosine-(Y)-phosphorylation regulated kinase 1A
Dom3z	dom-3 homolog Z (C. elegans)
BRCC3	BRCA1/BRCA2-containing complex, subunit 3
gpm6a	glycoprotein M6A
Tmem80	transmembrane protein 80
HIGD2A	HIG1 hypoxia inducible domain family, member 2A
LANCL2	LanC lantibiotic synthetase component C-like 2 (bacterial)
GSPT2	G1 to S phase transition 2
pbx2	pre-B-cell leukemia homeobox 2
KIAA1147	KIAA1147
ZNF266	zinc finger protein 266
PRDM10	PR domain containing 10
PRKAR1A	protein kinase, cAMP-dependent, regulatory, type I, alpha (tissue specific extinguisher 1)
PLEKHO1	pleckstrin homology domain containing, family O member 1
Triobp	TRIO and F-actin binding protein
QRICH1	glutamine-rich 1
KLK5	kallikrein-related peptidase 5
mRpL54	mitochondrial ribosomal protein L54
Med8	mediator complex subunit 8
pemt	phosphatidylethanolamine N-methyltransferase
SMARCB1	SWI/SNF related, matrix associated, actin dependent regulator of chromatin, subfamily b, member 1
LOC100133042	glyceraldehyde-3-phosphate dehydrogenase-like 6; hypothetical protein LOC100133042; glyceraldehyde-3-phosphate dehydrogenase
GAPDH	glyceraldehyde-3-phosphate dehydrogenase-like 6; hypothetical protein LOC100133042; glyceraldehyde-3-phosphate dehydrogenase
GAPDHL6	glyceraldehyde-3-phosphate dehydrogenase-like 6; hypothetical protein LOC100133042; glyceraldehyde-3-phosphate dehydrogenase
tmem138	transmembrane protein 138
LRRC14	leucine rich repeat containing 14
phf19	PHD finger protein 19
IFNA21	interferon, alpha 21
RAF1	v-raf-1 murine leukemia viral oncogene homolog 1
MAGOHB	mago-nashi homolog B (Drosophila)
BAG5	BCL2-associated athanogene 5
RAGE	renal tumor antigen
Tro	trophinin
CXorf26	chromosome X open reading frame 26
HNRNPA2B1	heterogeneous nuclear ribonucleoprotein A2/B1
LZTFL1	leucine zipper transcription factor-like 1
SUPV3L1	suppressor of var1, 3-like 1 (S. cerevisiae)
CHMP6	chromatin modifying protein 6
ZNF384	zinc finger protein 384
NSMAF	neutral sphingomyelinase (N-SMase) activation associated factor
Stat5b	signal transducer and activator of transcription 5B
atpaf2	ATP synthase mitochondrial F1 complex assembly factor 2
RASAL2	RAS protein activator like 2
CRTAP	cartilage associated protein
dus3l	dihydrouridine synthase 3-like (S. cerevisiae)
EXOSC10	exosome component 10
PHACTR4	phosphatase and actin regulator 4
ZDHHC15	zinc finger, DHHC-type containing 15
SLC16A14	solute carrier family 16, member 14 (monocarboxylic acid transporter 14)
LMX1A	LIM homeobox transcription factor 1, alpha
MPDU1	mannose-P-dolichol utilization defect 1
Nacc1	nucleus accumbens associated 1, BEN and BTB (POZ) domain containing
sfpq	splicing factor proline/glutamine-rich (polypyrimidine tract binding protein associated)
Mxd3	MAX dimerization protein 3
HNRNPUL1	heterogeneous nuclear ribonucleoprotein U-like 1
ZNF300	zinc finger protein 300
RBM23	RNA binding motif protein 23
Samm50	sorting and assembly machinery component 50 homolog (S. cerevisiae)
MRFAP1L1	Morf4 family associated protein 1-like 1
c1orf107	chromosome 1 open reading frame 107
HBP1	HMG-box transcription factor 1
FLJ90680	FLJ90680 protein
ZDHHC17	zinc finger, DHHC-type containing 17
set	SET nuclear oncogene; similar to SET translocation
LOC646817	SET nuclear oncogene; similar to SET translocation
SRP72	signal recognition particle 72kDa
TMEM97	transmembrane protein 97
SYVN1	synovial apoptosis inhibitor 1, synoviolin
COMMD4	COMM domain containing 4
Ubxn11	UBX domain protein 11
ARFGAP2	ADP-ribosylation factor GTPase activating protein 2
BRD8	bromodomain containing 8
COPS4	COP9 constitutive photomorphogenic homolog subunit 4 (Arabidopsis)
c8orf33	chromosome 8 open reading frame 33
EIF1B	eukaryotic translation initiation factor 1B
UXT	ubiquitously-expressed transcript
Cyp26a1	cytochrome P450, family 26, subfamily A, polypeptide 1
ZNHIT3	zinc finger, HIT type 3
SLTM	SAFB-like, transcription modulator
TARBP2	TAR (HIV-1) RNA binding protein 2
C12orf32	chromosome 12 open reading frame 32
Ccdc136	coiled-coil domain containing 136
CASP2	caspase 2, apoptosis-related cysteine peptidase
PXMP2	hypothetical LOC100129532; peroxisomal membrane protein 2, 22kDa
LOC100129532	hypothetical LOC100129532; peroxisomal membrane protein 2, 22kDa
PDHX	pyruvate dehydrogenase complex, component X
SYNE2	spectrin repeat containing, nuclear envelope 2
EXOSC1	exosome component 1
SLC37A3	solute carrier family 37 (glycerol-3-phosphate transporter), member 3
GYPC	glycophorin C (Gerbich blood group)
SIAH1	seven in absentia homolog 1 (Drosophila)
LOC100132832	postmeiotic segregation increased 2-like 5; postmeiotic segregation increased 2-like 5-like; similar to postmeiotic segregation increased 2-like 2; postmeiotic segregation increased 2-like 2 pseudogene
PMS2L5	postmeiotic segregation increased 2-like 5; postmeiotic segregation increased 2-like 5-like; similar to postmeiotic segregation increased 2-like 2; postmeiotic segregation increased 2-like 2 pseudogene
PMS2L2	postmeiotic segregation increased 2-like 5; postmeiotic segregation increased 2-like 5-like; similar to postmeiotic segregation increased 2-like 2; postmeiotic segregation increased 2-like 2 pseudogene
LOC730323	postmeiotic segregation increased 2-like 5; postmeiotic segregation increased 2-like 5-like; similar to postmeiotic segregation increased 2-like 2; postmeiotic segregation increased 2-like 2 pseudogene
BCL7A	B-cell CLL/lymphoma 7A
MAPKAPK5	mitogen-activated protein kinase-activated protein kinase 5
Dgcr14	DiGeorge syndrome critical region gene 14
MTMR14	myotubularin related protein 14
Phpt1	phosphohistidine phosphatase 1
CCDC94	coiled-coil domain containing 94
CYTH2	cytohesin 2
ZNF784	zinc finger protein 784
trim8	tripartite motif-containing 8
gmfg	glia maturation factor, gamma
KCTD15	potassium channel tetramerisation domain containing 15
Nme6	non-metastatic cells 6, protein expressed in (nucleoside-diphosphate kinase)
MAP4K4	mitogen-activated protein kinase kinase kinase kinase 4
TBX10	T-box 10
Tada2a	transcriptional adaptor 2 (ADA2 homolog, yeast)-like
LOC653071	similar to CG32820-PA, isoform A
DYRK1A	dual-specificity tyrosine-(Y)-phosphorylation regulated kinase 1A
Rbmx2	RNA binding motif protein, X-linked 2
CYP27C1	cytochrome P450, family 27, subfamily C, polypeptide 1
h2afy2	H2A histone family, member Y2
USP21	ubiquitin specific peptidase 21
C15orf17	chromosome 15 open reading frame 17
c14orf102	chromosome 14 open reading frame 102
LRRC41	leucine rich repeat containing 41
RFX1	regulatory factor X, 1 (influences HLA class II expression)
DUSP12	dual specificity phosphatase 12
ARID4A	AT rich interactive domain 4A (RBP1-like)
Dcaf15	chromosome 19 open reading frame 72
PCNT	pericentrin
PLAGL1	pleiomorphic adenoma gene-like 1
PPP2R1A	protein phosphatase 2 (formerly 2A), regulatory subunit A, alpha isoform
C9orf86	chromosome 9 open reading frame 86
U2AF2	U2 small nuclear RNA auxiliary factor 2
PXMP2	hypothetical LOC100129532; peroxisomal membrane protein 2, 22kDa
LOC100129532	hypothetical LOC100129532; peroxisomal membrane protein 2, 22kDa
trim33	tripartite motif-containing 33
NME2	non-metastatic cells 1, protein (NM23A) expressed in; NME1-NME2 readthrough transcript; non-metastatic cells 2, protein (NM23B) expressed in
NME1-NME2	non-metastatic cells 1, protein (NM23A) expressed in; NME1-NME2 readthrough transcript; non-metastatic cells 2, protein (NM23B) expressed in
Nme1	non-metastatic cells 1, protein (NM23A) expressed in; NME1-NME2 readthrough transcript; non-metastatic cells 2, protein (NM23B) expressed in
Ddx28	DEAD (Asp-Glu-Ala-Asp) box polypeptide 28
C21orf33	chromosome 21 open reading frame 33
ZCCHC3	zinc finger, CCHC domain containing 3
ZSCAN2	zinc finger and SCAN domain containing 2
Gtf3c6	general transcription factor IIIC, polypeptide 6, alpha 35kDa
GPN2	GPN-loop GTPase 2
ppp2r3c	protein phosphatase 2 (formerly 2A), regulatory subunit B'', gamma
ppil4	peptidylprolyl isomerase (cyclophilin)-like 4
lrtomt	leucine rich transmembrane and 0-methyltransferase domain containing
GTF2IRD2	GTF2I repeat domain containing 2
CDK13	cell division cycle 2-like 5 (cholinesterase-related cell division controller)
Ciz1	CDKN1A interacting zinc finger protein 1
ddx51	DEAD (Asp-Glu-Ala-Asp) box polypeptide 51
FAHD2B	fumarylacetoacetate hydrolase domain containing 2B
MTUS1	mitochondrial tumor suppressor 1
RBBP9	retinoblastoma binding protein 9
CYB5D1	cytochrome b5 domain containing 1
C22orf39	chromosome 22 open reading frame 39
rpl22	ribosomal protein L22 pseudogene 11; ribosomal protein L22
RPL22P11	ribosomal protein L22 pseudogene 11; ribosomal protein L22
Cpt1b	choline kinase beta; carnitine palmitoyltransferase 1B (muscle)
CHKB	choline kinase beta; carnitine palmitoyltransferase 1B (muscle)
RBM23	RNA binding motif protein 23
WTAP	Wilms tumor 1 associated protein
YWHAZ	tyrosine 3-monooxygenase/tryptophan 5-monooxygenase activation protein, zeta polypeptide
kat5	K(lysine) acetyltransferase 5
QRICH1	glutamine-rich 1
tm9sf1	transmembrane 9 superfamily member 1
Ppp4r1	protein phosphatase 4, regulatory subunit 1
Dhrs4	dehydrogenase/reductase (SDR family) member 4
tmem33	transmembrane protein 33
TCEAL4	transcription elongation factor A (SII)-like 4
Pcbp1	poly(rC) binding protein 1
WHSC1L1	Wolf-Hirschhorn syndrome candidate 1-like 1
gats	GATS, stromal antigen 3 opposite strand
TMEM14C	transmembrane protein 14C
C17orf85	chromosome 17 open reading frame 85
FEM1C	fem-1 homolog c (C. elegans)
ZNF446	zinc finger protein 446
Med16	mediator complex subunit 16
ADNP	activity-dependent neuroprotector homeobox
znf668	zinc finger protein 668
RNF146	ring finger protein 146
Hectd1	HECT domain containing 1
PRDX2	peroxiredoxin 2
MBD2	methyl-CpG binding domain protein 2
BPTF	bromodomain PHD finger transcription factor
NUDT21	nudix (nucleoside diphosphate linked moiety X)-type motif 21
LOC643888	coiled-coil domain containing 121 pseudogene
ociad1	OCIA domain containing 1
Pcf11	PCF11, cleavage and polyadenylation factor subunit, homolog (S. cerevisiae)
slc25a38	solute carrier family 25, member 38
JMJD7-PLA2G4B	JMJD7-PLA2G4B readthrough transcript; phospholipase A2, group IVB (cytosolic); jumonji domain containing 7
JMJD7	JMJD7-PLA2G4B readthrough transcript; phospholipase A2, group IVB (cytosolic); jumonji domain containing 7
PLA2G4B	JMJD7-PLA2G4B readthrough transcript; phospholipase A2, group IVB (cytosolic); jumonji domain containing 7
KLHL7	kelch-like 7 (Drosophila)
MPDU1	mannose-P-dolichol utilization defect 1
KCTD2	potassium channel tetramerisation domain containing 2
DGCR5	DiGeorge syndrome critical region gene 5 (non-protein coding)
MED24	mediator complex subunit 24
ZDHHC16	zinc finger, DHHC-type containing 16
Tssc1	tumor suppressing subtransferable candidate 1
SPIN2B	spindlin family, member 2B
NCOA6	nuclear receptor coactivator 6
vbp1	von Hippel-Lindau binding protein 1
GCFC1	chromosome 21 open reading frame 66
TARBP2	TAR (HIV-1) RNA binding protein 2
ppp2r2d	protein phosphatase 2, regulatory subunit B, delta isoform
PIK3C2B	phosphoinositide-3-kinase, class 2, beta polypeptide
ZNF673	zinc finger family member 673
RQCD1	RCD1 required for cell differentiation1 homolog (S. pombe)
MAP2K4	mitogen-activated protein kinase kinase 4
RBM5	RNA binding motif protein 5
MLST8	MTOR associated protein, LST8 homolog (S. cerevisiae)
Vps33B	vacuolar protein sorting 33 homolog B (yeast)
CAB39L	calcium binding protein 39-like
DYRK1B	dual-specificity tyrosine-(Y)-phosphorylation regulated kinase 1B
LOC390282	eukaryotic translation initiation factor 3, subunit F; similar to hCG2040283
Eif3f	eukaryotic translation initiation factor 3, subunit F; similar to hCG2040283
SURF6	surfeit 6
C19orf52	chromosome 19 open reading frame 52
ing5	inhibitor of growth family, member 5
TSNAXIP1	translin-associated factor X interacting protein 1
Vangl2	vang-like 2 (van gogh, Drosophila)
GTF2IP1	general transcription factor II, i, pseudogene 1
