# Supplementary material for: Mechanism of Action of 2-Aminobenzamide HDAC Inhibitors in Reversing Gene Silencing in Friedreich’s Ataxia
Source: Front Neurol. 2015 Mar 5;6:44. doi: 10.3389/fneur.2015.00044 (PMC4350406; doi:10.3389/fneur.2015.00044)
Supplement: Supplementary file 1 [file Presentation_1.ZIP › presentation 1/Supplementary Table 2.XLSX]

## Sheet: Up unique to 109
Gene symbol	Gene Name
pth2	parathyroid hormone 2
Slc35f4	solute carrier family 35, member F4
RGL1	ral guanine nucleotide dissociation stimulator-like 1
LRAT	lecithin retinol acyltransferase (phosphatidylcholine--retinol O-acyltransferase)
RFPL1S	RFPL1 antisense RNA (non-protein coding)
xrcc6bp1	XRCC6 binding protein 1
Hddc3	HD domain containing 3
wfs1	Wolfram syndrome 1 (wolframin)
SPATA20	spermatogenesis associated 20
atg10	ATG10 autophagy related 10 homolog (S. cerevisiae)
RHBDD1	rhomboid domain containing 1
ANGPTL4	angiopoietin-like 4
Pcp4l1	Purkinje cell protein 4 like 1
C6orf81	chromosome 6 open reading frame 81
b4galt4	UDP-Gal:betaGlcNAc beta 1,4- galactosyltransferase, polypeptide 4
TACC1	transforming, acidic coiled-coil containing protein 1
INPP1	inositol polyphosphate-1-phosphatase
tspan9	tetraspanin 9
Chac2	ChaC, cation transport regulator homolog 2 (E. coli)
MT1H	metallothionein 1H
DAP	death-associated protein
C9orf123	chromosome 9 open reading frame 123
kank3	KN motif and ankyrin repeat domains 3
Ly75	CD302 molecule; lymphocyte antigen 75
CD302	CD302 molecule; lymphocyte antigen 75
SPANXA2	SPANX family, member A2; sperm protein associated with the nucleus, X-linked, family member A1
SPANXA1	SPANX family, member A2; sperm protein associated with the nucleus, X-linked, family member A1
Chst7	carbohydrate (N-acetylglucosamine 6-O) sulfotransferase 7
ARMCX2	armadillo repeat containing, X-linked 2
gstm1	glutathione S-transferase mu 1
C9orf3	chromosome 9 open reading frame 3
CD47	CD47 molecule
FLJ20021	hypothetical LOC90024
hpcal1	hippocalcin-like 1
GBP2	guanylate binding protein 2, interferon-inducible
Mlxipl	MLX interacting protein-like
FSTL3	follistatin-like 3 (secreted glycoprotein)
Sat1	spermidine/spermine N1-acetyltransferase 1
VAT1L	vesicle amine transport protein 1 homolog (T. californica)-like
thbs2	thrombospondin 2
GPD1L	glycerol-3-phosphate dehydrogenase 1-like
Gpr4	G protein-coupled receptor 4
SIRT4	sirtuin (silent mating type information regulation 2 homolog) 4 (S. cerevisiae)
Sln	sarcolipin
TRIM25	tripartite motif-containing 25
TLE2	transducin-like enhancer of split 2 (E(sp1) homolog, Drosophila)
Galntl4	UDP-N-acetyl-alpha-D-galactosamine:polypeptide N-acetylgalactosaminyltransferase-like 4
POU4F2	POU class 4 homeobox 2
Acrv1	acrosomal vesicle protein 1
ostf1	osteoclast stimulating factor 1
Prok2	prokineticin 2

## Sheet: Down unique to 109
Gene symbol	Gene Name
PLAGL1	pleiomorphic adenoma gene-like 1
C9orf86	chromosome 9 open reading frame 86
Abt1	activator of basal transcription 1
CC2D2A	coiled-coil and C2 domain containing 2A
Fam123b	family with sequence similarity 123B
mRpL9	mitochondrial ribosomal protein L9
ZBTB8OS	zinc finger and BTB domain containing 8 opposite strand; similar to hCG1645309; similar to zinc finger and BTB domain containing 8 opposite strand
LOC729898	zinc finger and BTB domain containing 8 opposite strand; similar to hCG1645309; similar to zinc finger and BTB domain containing 8 opposite strand
LOC729566	zinc finger and BTB domain containing 8 opposite strand; similar to hCG1645309; similar to zinc finger and BTB domain containing 8 opposite strand
Pole	polymerase (DNA directed), epsilon
ZNF92	zinc finger protein 92
c7orf64	chromosome 7 open reading frame 64
ddx51	DEAD (Asp-Glu-Ala-Asp) box polypeptide 51
mtmr2	myotubularin related protein 2
ZNF586	zinc finger protein 586
LZTFL1	leucine zipper transcription factor-like 1
Aldh16a1	aldehyde dehydrogenase 16 family, member A1
ZFX	zinc finger protein, X-linked
PRKDC	similar to protein kinase, DNA-activated, catalytic polypeptide; protein kinase, DNA-activated, catalytic polypeptide
LOC731751	similar to protein kinase, DNA-activated, catalytic polypeptide; protein kinase, DNA-activated, catalytic polypeptide
GNAQ	guanine nucleotide binding protein (G protein), q polypeptide
DBN1	drebrin 1
uba5	ubiquitin-like modifier activating enzyme 5
MRPL45	mitochondrial ribosomal protein L45
Fiz1	FLT3-interacting zinc finger 1
Acat2	acetyl-Coenzyme A acetyltransferase 2
ctps2	CTP synthase II
PCGF2	polycomb group ring finger 2
YTHDC1	YTH domain containing 1
Vangl2	vang-like 2 (van gogh, Drosophila)
h2afy2	H2A histone family, member Y2
c14orf102	chromosome 14 open reading frame 102
LRRC41	leucine rich repeat containing 41
KIAA1549	KIAA1549
DNAJB12	DnaJ (Hsp40) homolog, subfamily B, member 12
GTF2IP1	general transcription factor II, i, pseudogene 1
Dcaf15	chromosome 19 open reading frame 72
